# Supplementary material for: Origins and Diversification of Myiasis Across Blowflies
Source: Ecol Evol. 2025 Feb 13;15(2):e70993. doi: 10.1002/ece3.70993 (PMC11825212; doi:10.1002/ece3.70993)
Supplement: Supplementary file 1 — Data S1. [file ECE3-15-e70993-s001.xlsx]

## Sheet: trophic_specialization
Supplementary Material S1. Ancestral states probabilities for each node in the phylogeny in trophic specialization, larval food substrate and developmental temperature analyses.
node #	facultative parasite (F)	obligatory parasite (P)	saprophagous (S)
52	0.370827	0.251309	0.377864
53	0.284423	0.436143	0.279433
54	0.254904	0.500777	0.244319
55	0.232221	0.552109	0.215669
56	0.374669	0.199971	0.42536
57	0.383827	0.184433	0.43174
58	0.414943	0.140361	0.444696
59	0.305002	0.135401	0.559596
60	0.336128	0.108494	0.555378
61	0.157868	0.0846638	0.757468
62	0.0994842	0.0534457	0.84707
63	0.621169	0.124842	0.253989
64	0.383193	0.159986	0.456821
65	0.41179	0.142032	0.446178
66	0.517794	0.134324	0.347882
67	0.477136	0.145942	0.376922
68	0.426735	0.134731	0.438534
69	0.537822	0.128478	0.3337
70	0.545142	0.125977	0.328881
71	0.514138	0.107102	0.37876
72	0.795008	0.066323	0.138669
73	0.522026	0.126373	0.351602
74	0.451407	0.0964396	0.452153
75	0.319306	0.157745	0.522949
76	0.256491	0.139992	0.603517
77	0.34739	0.144735	0.507875
78	0.442604	0.109736	0.44766
79	0.375659	0.208746	0.415595
80	0.416402	0.21332	0.370278
81	0.494595	0.170567	0.334838
82	0.464168	0.270999	0.264833
83	0.0778108	0.871929	0.0502604
84	0.559088	0.11031	0.330602
85	0.726411	0.0717928	0.201797
86	0.625679	0.035814	0.338507
87	0.967246	0.0108648	0.0218894
88	0.85324	0.0472752	0.0994843
89	0.315756	0.187628	0.496616
90	0.394432	0.27903	0.326537
91	0.351988	0.0542082	0.593804
92	0.0293106	0.016112	0.954577
93	0.0146476	0.00828881	0.977064
94	0.355376	0.201944	0.44268
95	0.347765	0.194337	0.457898
96	0.355707	0.194662	0.449631
97	0.405485	0.24668	0.347835
98	0.419361	0.14683	0.433809
99	0.292354	0.16073	0.546916
100	0.22888	0.124423	0.646698
101	0.337877	0.188426	0.473697

## Sheet: larval_food_substrate
Supplementary Material S1. Ancestral states probabilities for each node in the phylogeny in trophic specialization, larval food substrate and developmental temperature analyses.
node #	both (b)	fresh (f)	necrotic (n)
54	0.319359	0.183736	0.496905
55	0.172089	0.63872	0.189191
56	0.106637	0.790341	0.103022
57	0.0745362	0.86353	0.0619341
58	0.127302	0.0260002	0.846697
59	0.125001	0.0241464	0.850853
60	0.111726	0.0179963	0.870278
61	0.109053	0.016718	0.874229
62	0.104824	0.0151005	0.880075
63	0.0952389	0.0124855	0.892276
64	0.086186	0.0105289	0.903285
65	0.0666818	0.00731716	0.926001
66	0.114345	0.0186594	0.866995
67	0.107199	0.0151587	0.877643
68	0.107264	0.0144569	0.878279
69	0.144725	0.0159894	0.839286
70	0.322074	0.0141684	0.663758
71	0.0868808	0.010762	0.902357
72	0.105301	0.0142225	0.880476
73	0.116013	0.0144481	0.869539
74	0.156553	0.0124451	0.831002
75	0.461143	0.00907124	0.529786
76	0.103509	0.0146045	0.881886
77	0.089143	0.0112148	0.899642
78	0.117633	0.0168676	0.8655
79	0.107225	0.0159002	0.876875
80	0.165264	0.0161393	0.818597
81	0.434579	0.0126689	0.552752
82	0.145401	0.0321095	0.822489
83	0.211661	0.0433786	0.74496
84	0.404036	0.0214786	0.574486
85	0.226251	0.120253	0.653497
86	0.019396	0.975606	0.00499787
87	0.114225	0.0126145	0.873161
88	0.0863245	0.00855406	0.905121
89	0.104837	0.0076884	0.887474
90	0.160104	0.00447699	0.835419
91	0.508459	0.00295957	0.488581
92	0.0652127	0.00709747	0.92769
93	0.15963	0.0284511	0.811919
94	0.213167	0.109858	0.676976
95	0.0567565	0.0058158	0.937428
96	0.0303146	0.00264125	0.967044
97	0.0173835	0.00141752	0.981199
98	0.128567	0.0273522	0.844081
99	0.121526	0.0250189	0.853455
100	0.127954	0.0295149	0.842531
101	0.197543	0.111981	0.690476
102	0.111816	0.0176199	0.870565
103	0.112831	0.0180034	0.869165
104	0.101939	0.0142561	0.883805
105	0.128279	0.0257489	0.845972

## Sheet: larval_developmental_temperatur
Supplementary Material S1. Ancestral states probabilities for each node in the phylogeny in trophic specialization, larval food substrate and developmental temperature analyses.
node #	both (b)	constant (c)	variable (v)
54	0.400941	0.174776	0.424283
55	0.264257	0.493108	0.242635
56	0.214917	0.606243	0.17884
57	0.172917	0.693236	0.133847
58	0.367433	0.10377	0.528798
59	0.395364	0.0886202	0.516016
60	0.458038	0.0512497	0.490712
61	0.233824	0.0517691	0.714407
62	0.319574	0.0375976	0.642828
63	0.0841718	0.0257985	0.89003
64	0.049253	0.0145786	0.936168
65	0.803208	0.043144	0.153648
66	0.414248	0.0648847	0.520867
67	0.522438	0.0488259	0.428736
68	0.772292	0.0419301	0.185777
69	0.771157	0.0508511	0.177992
70	0.823385	0.0381153	0.138499
71	0.889954	0.0229548	0.0870914
72	0.725093	0.0410376	0.233869
73	0.706252	0.0427562	0.250991
74	0.592944	0.0358954	0.37116
75	0.914246	0.0176443	0.06811
76	0.666593	0.0440367	0.28937
77	0.487891	0.033153	0.478956
78	0.238164	0.0653942	0.696442
79	0.16629	0.0559219	0.777788
80	0.30235	0.0579441	0.639706
81	0.482258	0.0390304	0.478711
82	0.380493	0.116348	0.503159
83	0.5294	0.126119	0.344481
84	0.664808	0.0776069	0.257585
85	0.571041	0.171317	0.257642
86	0.0201524	0.961523	0.018325
87	0.723373	0.0373058	0.239321
88	0.915325	0.0142746	0.0704007
89	0.870232	0.0142978	0.11547
90	0.653848	0.0110846	0.335067
91	0.987695	0.00271772	0.00958704
92	0.941856	0.0118337	0.0463104
93	0.314328	0.0953286	0.590343
94	0.476614	0.18124	0.342146
95	0.356078	0.0175797	0.626342
96	0.0131211	0.00374174	0.983137
97	0.00655863	0.0019906	0.991451
98	0.30819	0.108587	0.583223
99	0.297736	0.100758	0.601506
100	0.334278	0.103079	0.562643
101	0.489874	0.167145	0.342981
102	0.462223	0.0595091	0.478268
103	0.202061	0.069302	0.728636
104	0.140499	0.0464111	0.81309
105	0.27416	0.0951034	0.630737
